# Supplementary material for: The Emergence of Carbapenem- and Colistin-Resistant Enterobacteria in Senegal
Source: Pathogens. 2023 Jul 26;12(8):974. doi: 10.3390/pathogens12080974 (PMC10459028; doi:10.3390/pathogens12080974)
Supplement: Supplementary file 1 [file pathogens-12-00974-s001.zip]

Archive with 1 entries (1 files):
- pathogens-2441708-supplementary.pdf
